# Supplementary material for: The Development of an Evidence-Based Telephone-Coached Bibliotherapy Protocol for Improving Dementia Caregiving Appraisal
Source: Int J Environ Res Public Health. 2022 Jul 18;19(14):8731. doi: 10.3390/ijerph19148731 (PMC9317862; doi:10.3390/ijerph19148731)
Supplement: Supplementary file 1 [file ijerph-19-08731-s001.zip]

Archive with 1 entries (1 files):
- ijerph-1770115-supplementary.pdf
